# Supplementary material for: Epidemiological Trends of Haematological Malignancies in Belgium 2004–2018: Older Patients Show the Greatest Improvement in Survival
Source: Cancers (Basel). 2023 Sep 1;15(17):4388. doi: 10.3390/cancers15174388 (PMC10486374; doi:10.3390/cancers15174388)
Supplement: Supplementary file 1 [file cancers-15-04388-s001.zip]

Archive with 1 entries (1 files):
- cancers-2541352-supplementary.pdf
